# Supplementary material for: A Retrospective Study on Genetic Heterogeneity within Treponema Strains: Subpopulations Are Genetically Distinct in a Limited Number of Positions
Source: PLoS Negl Trop Dis. 2015 Oct 5;9(10):e0004110. doi: 10.1371/journal.pntd.0004110 (PMC4593590; doi:10.1371/journal.pntd.0004110)
Supplement: S1 Table — (XLS) [file pntd.0004110.s001.xls]

## Sheet: Table S1
S1 Table. Chromosomal paralogous regions not included in the automated analysis of Illumina sequencing reads of the TPA Nichols genome.
TPA Nichols coordinates (CP004010.2 )		Excluded genes /operons
134902	136750	TPANIC_0117 (tprC)
148825	148985	TPANIC_0126a - TPANIC _0126d
152300	154150	TPANIC_0131 (tprD)
154420	154565	TPANIC_0133
155647	155795	TPANIC_0134
158420	158610	TPANIC_0136
159510	159655	IGRa TPANIC_0136 - TPANIC_0138
231050	232914	TPANIC_0225 - TPANIC_r0001
232983	236265	TPANIC_r0002 - TPANIC_0226
279485	281349	TPANIC_r0004
281428	284710	TPANIC_r0006
329050	330020	TPANIC_0312- TPANIC_0313 (tprE)
330825	331435	TPANIC_0313 (tprE)
331513	331590	IGR TPANIC_0313 (tprE) - TPANIC_0315
331616	334280	TPANIC_0315 - TPANIC_0317 (tprG)
334565	334660	TPANIC_0317 (tprG)
334845	335910	TPANIC_0317 (tprG)
453115	453192	TPANIC_0424 (ntpE)
462242	463090	TPANIC_0433 (arp)
498850	499273	TPANIC_0470
671070	671201	TPANIC_0617
671855	673120	TPANIC_0619 - TPANIC_0620 (tprI)
673410	675270	TPANIC_0620 (tprI) - TPANIC_0621 (tprJ)
675560	675652	TPANIC_0621 (tprJ)
675845	676860	TPANIC_0621 (tprJ)
837040	837245	TPANIC_0769 (tmpB)
935040	935100	TPANIC_0856
936365	936415	TPANIC_0858
975921	976150	TPANIC_0897 (tprK)
976220	976240	TPANIC_0897 (tprK)
976490	976515	TPANIC_0897 (tprK)
977185	977230	TPANIC_0897 (tprK)
aIGR - intergenic region
