# Supplementary material for: A Retrospective Study on Genetic Heterogeneity within Treponema Strains: Subpopulations Are Genetically Distinct in a Limited Number of Positions
Source: PLoS Negl Trop Dis. 2015 Oct 5;9(10):e0004110. doi: 10.1371/journal.pntd.0004110 (PMC4593590; doi:10.1371/journal.pntd.0004110)
Supplement: S2 Table — (XLS) [file pntd.0004110.s002.xls]

## Sheet: all_GENOMES
S2 Table: Chromosomal paralogous regions not included in the automated analyses of Illumina sequencing reads of all investigated genomes.
TPA Nichols coordiantes (CP004010.2 ) 1139633 bp		TPA SS14 coordiantes (CP004011.1 ) 1139569 bp		TPA Mexico A coordiantes (CP003064.1 ) 1140038 bp		TPA DAL-1 coordiantes (CP003115.1 ) 1139971 bp		TPE Samoa D coordiantes (CP002374.1 ) 1139330 bp		TPE CDC-2 coordiantes (CP002375.1 ) 1139744 bp		TPE Gauthier coordiantes (CP002376.1 ) 1139417 bp		TPE Fribourg-Blanc coordiantes (CP003902.1 ) 1140481 bp		TEN Bosnia A coordiantes (CP007548.1 ) 1137653 bp		TPLC Cuniculi A coordiantes (CP002103.1 ) 1133390 bp
134902	136750	134985	135095	134983	135233	134903	136739	134671	134772	134969	135081	134885	136739	134935	135086	148814	149073	134338	136680
148825	148985	135152	135252	135288	135378	148378	148518	134837	135048	135132	135351	147051	147088	135148	135228	159361	159617	147762	147816
152300	154150	135292	135377	135435	135526	148823	148982	135121	135157	135424	135461	148807	149090	135280	135355	231007	232871	148165	148224
154420	154565	135435	135485	135857	136758	152904	154145	135539	136432	135843	136733	149168	149214	135426	135464	232950	236232	148536	148591
155647	155795	135852	136746	148820	148992	154418	154468	148509	148791	148813	149088	152334	154212	135849	136744	279451	281282	148753	148918
158420	158610	148821	149004	152264	152307	154492	154561	152113	152212	150916	150974	154410	154531	147056	147094	281351	284633	149309	149668
159510	159655	152265	152305	152441	152540	155383	155435	152286	152334	152416	152513	154661	154699	148505	148540	328975	329860	149874	149923
231050	232914	152440	152540	152600	152664	155646	155692	152411	152522	152591	152638	155358	155401	148813	149095	333274a	334805a	150355	150408
232983	236265	152598	152664	152740	152859	155730	155788	152566	152603	152719	152828	155637	155760	152379	152519	460490	460978	150699	150744
279485	281349	152732	152858	152894	152981	156531	156580	152986	153906	152869	152906	156520	156572	152592	152642	496714	497209	150791	152637
281428	284710	152893	152981	153308	154209	158103	158141	154105	154231	153288	154170	158075	158155	152721	152831	1122894a	1123289a	152775	152826
329050	330020	153305	154198	154472	154615	158418	158606	155054	155094	154406	154474	158948	158988	152872	152909			152859	154065
330825	331435	154470	154613	155438	155491	159090	159226	155334	155455	155637	155756	159317	159579	153288	154212			154747	154804
331513	331590	155435	155490	155697	155845	159577	159703	156213	156267	156522	156566	230968	232832	154410	154531			155509	156657
331616	334280	155698	155845	156580	156625	231105	232968	157770	157848	158072	158150	232911	236193	154661	154699			156723	156790
334565	334660	158154	158198	158156	158200	233037	236319	159011	159274	158476	158560	279405	281236	155358	155401			156808	156875
334845	335910	158483	158653	158485	158661	279539	281403	230662	232526	159344	159607	281305	284587	155639	155760			156920	157071
453115	453192	158590	159699	159589	159690	281471	284753	232595	235877	230998	232862	328930	329893	156519	156572			228476	230337
462242	463090	231092	232956	231093	232957	329111	331481	279097	280928	232941	236223	330702	330792	158075	158156			230406	233688
498850	499273	233025	236307	233036	236318	331568	331645	281007	284289	279443	281274	330815	330895	158479	158566			276877	278724
671070	671201	279527	281391	279538	281402	331670	334332	328635	329597	281343	284625	330983	331104	158982	159021			278803	282085
671855	673120	281470	284752	281471	284753	334623	334710	330404	330615	328972	329932	331164	331307	159349	159612			326439	328780
673410	675270	329095	330058	329096	330061	334903	335958	330685	330832	330738	330933	331332	336415	231005	232869			328854	329631
675560	675652	330860	331076	330862	331080	453159	453241	330866	331007	331021	331168	453590	453677	232948	236230			329716	329815
675845	676860	331148	331467	331150	331475	462296	463144	331034	336115	331203	331340	462727	463335	279450	281281			330010	330055
837040	837245	331525	331923	331525	331926	498904	499615	452296	453380	331380	336453	499073	499688	281350	284632			330622	331570
935040	935100	332005	332798	332010	333736	671404	671548	462431	463159	453627	453713	671668	671715	328978	329943			448788	448863
936365	936415	332831	333733	333768	334320	672189	673155	498898	499201	462765	463013	671892	671934	330750	330840			457919	459232
975921	976150	333766	334317	334608	334700	673242	673448	671155	671202	498752	499655	671957	672005	330857	330943			494987	495146
976220	976240	334604	334694	334888	335950	673749	675203	671384	671492	671608	671654	672331	677365	331031	331151			666949	667725
976490	976515	334885	335945	453128	453214	675281	675607	671812	676828	671835	671947	837225	837437	331212	331355			667815	670100
977185	977230	453140	453225	462265	463233	675900	675981	837020	837227	672281	677300	935219	935290	331380	336462			830295	830481
		462275	463123	498995	499634	676181	677192	935039	935077	837472	837675	936546	936615	453637	453723			943178	943216
		498882	499137	671441	671587	837376	837581	936363	936404	935492	935533	976059	976280	462773	463681			943307	943359
		670945	671091	671854	671929	935378	935432	975926	976157	936818	936856	977358	977404	499422	499965			969012	969073
		671365	671435	672222	673354	936701	936751			976382	976580	978248	978284	671876	671925			969125	969169
		671727	673027	673407	673520	976259	976487			977198	977257			672101	672143			969244	969476
		673295	675155	673788	675652	976412	976481							672165	672214			969552	969590
		675445	675538	675943	676033									672534	677574			969605	969983
		675730	676750	676226	677247									838169	838376			970076	970122
		836913	837121	837410	837612									936188	936229			973065	973103
		934921	934973	935415	935470									937513	937556
		936245	936298	936737	936792									977074	977290
		975796	976013	976298	976510									977388	977450
		976110	976180	976585	976660									977535	977606
		976275	976345	976735	976825									977670	977700
		976400	976432	976875	976900									977770	977820
		976505	976540	976940	977020									977930	977980
		976650	976695	977105	977185									978400	978440
		977120	977160
26636 bp		26536 bp		26217 bp		27203 bp		28059 bp		27180 bp		28768 bp		28022 bp		14579 bp		28018 bp
0.0234		0.0233		0.023		0.0239		0.0247		0.0238		0.0252		0.0246		0.0128		0.0247
a these genomic regions were not amplified during PSGS in the TEN Bosnia A genome [20]; therefore Illumina sequemcing data are not available
