# Supplementary material for: A Retrospective Study on Genetic Heterogeneity within Treponema Strains: Subpopulations Are Genetically Distinct in a Limited Number of Positions
Source: PLoS Negl Trop Dis. 2015 Oct 5;9(10):e0004110. doi: 10.1371/journal.pntd.0004110 (PMC4593590; doi:10.1371/journal.pntd.0004110)
Supplement: S3 Table — (XLS) [file pntd.0004110.s003.xls]

## Sheet: Table S3
S3 Table. A set of 23 putative heterogeneous positions identified solely by the Illumina workflow, but not verified by other sequencing methods.
T. p. strain/isolate Average coverage Illumina/454a	Major/minor allele	Gene/Genome position
TPA Nichols	T/G	TPANIC_0011/11601
31x/30x
TPA DAL-1	G/T	TPADAL_0806/878189
38x/33x	A/C	TPADAL_1021/1116857
TPA Mexico A	T/G	TPAMA_0040/49001
43x/-	A/T	TPAMA_0294/308462
	C/A	upstream of TPAMA_0722/792146
	T/G	TPAMA_0921/1001464
TPA SS14	G/T	TPASS_20105/117753
40x/29x	G/T	TPASS_20147/172310
	G/T	TPASS_20312/328699
	G/T	TPASS_20330/354194
	G/T	TPASS_20686/753054
	C/T	TPASS_20897/976438
TPE CDC-2	T/G	TPECDC2_0305/323643
38x/28x
TPE Gauthier	G/T	TPEGAU_1014/1106479
56x/33x
TPE Samoa D	C/A	TPESAMD_0543/586985
42x/21x	G/T	upstream of TPESAMD_1035/1132692
TPE Fribourg-Blanc	A/T	TPFB_0294/309284
66x/52x	G/A	TPFB_0399/425294
	G/A	TPFB_0567/618041
	C/A	TPFB_0760/825786
	A/C	TPFB_0884/965104
TEN Bosnia A	A/T	TENDBA_0126/148519
194x/72x
a all strains except for TPA Mexico strain were sequenced by both Illumina and 454 sequencing approaches
