# Supplementary material for: A Retrospective Study on Genetic Heterogeneity within Treponema Strains: Subpopulations Are Genetically Distinct in a Limited Number of Positions
Source: PLoS Negl Trop Dis. 2015 Oct 5;9(10):e0004110. doi: 10.1371/journal.pntd.0004110 (PMC4593590; doi:10.1371/journal.pntd.0004110)
Supplement: S4 Table — (XLS) [file pntd.0004110.s004.xls]

## Sheet: TableS4
S4 Table: List of primers used for DNA amplification and Sanger sequencing of 26 heterogenous candidate positions (not-verified by 454 workflow).
Treponema.pallidum strain	Major/minor allelea	Gene/Genome position	Primer	Primer sequence (5'-->3')	Amplicon size (bp)	Orientation
TPA Nichols	T/G	TPANIC_0011/11601	Nichols_11601_F	ATGCTGGGACACCGTACAAG	451	F
			Nichols_11601_R	GGAAAAAGCATTGAGCCAAA		R
	G/A	TPANIC_0471/500905	Nichols_500905_F	GCTACATGGATGCGAAGGAT	542	F
			Nichols_500905_R	GCGTGAAAACGAAGAAGACG		R
TPA DAL-1	G/A	TPADAL_0720/789942	N+D_TP0720F	ATTCTGCAGCGGATGAAACT	600	F
			N+D_TP0720R	CCGAGCTTGGAGTCTTTGAC		R
	G/T	TPADAL_0806/878189	DAL-1_878189_F	GAATACGAATCCGCCAAAAC	515	F
			DAL-1_878189_R	AGGGTTCTCCGGGTAGTCTG		R
	A/C	TPADAL_1021/1116857	DAL-1_1116857_F_new	CAGGGTCTGGCACAACTTTC	356	F
			DAL-1_1116857_R_new	GGTACGCTCGCACAGACAAT		R
TPA Mexico A	T/G	TPAMA_0040/49001	MexicoA_49001_F	TGATGGAGGTGATCGAAGAA	529	F
			MexicoA_49001_R	ATCATCGTCTCGACCTCTGC		R
	A/T	TPAMA_0294/308462	SDTP0293-0294NL	GAGACGGTGCTTGTCCAGTC	728	F
			SDTP0293-0294NR	CCAACTCCCGGATAATCTGA		R
	C/A	upstream of	SDTP0722-0724L	AACCCATCTGAGCAATCCTG	714	F
		TPAMA_0722/792146	SDTP0722-0724R	TTAACACGCTGCCTTCACTG		R
	T/G	TPAMA_0921/1001464	MexicoA_1001464_F	CGTTTGGGAACAAAACAACC	514	F
			MexicoA_1001464_R	TTTTAATCACCGCTTCAGCA		R
TPA SS14	G/T	TPASS_20105/117753	ES-163R	GGATTGCTTTCTGTGTTTGAGACC	537	F
			ES-162F	TAACTCATGCCCAACAGTAGCTTG		R
	G/T	TPASS_20147/172310	SS14_172310_F	TAATTCAAGCCGTTTGGAAC	550	F
			SS14_172310_R	GTACATCACACCGTGCTCAG		R
	G/T	TPASS_20312/328699	SS14_328699_F	ACTCAGTGCAGGCGGAAG	557	F
			SS14_328699_R	CCGTGGGAACAACGTCAC		R
	G/T	TPASS_20330/354194	SS14_354194_F	ATGATTTGCCTGTCCCAATC	549	F
			SS14_354194_R	CGGTGTTCACAAACGAAGAC		R
	A/C	TPASS_20394/420117	SDTP0394L	GCGCACCCTATCTAAGCAGT	693	F
			SDTP0394R	TATGTAATGAGCCCCACACG		R
	G/T	TPASS_20686/753054	TP0684-6_751483F	AGCACACCTCTGCCTCATCT	194	F
			TP0684-6_751676R	GAACTGGGTTGCGTCAAAAT		R
	C/T	TPASS_20897/976438	NUS12F	AGGATCAGACCCCTTGGTTT	n/a (653)	F
			NUS12R	CAACGTTTGCTGTTTTGTGG		R
TPE CDC-2	T/G	TPECDC2_0305/323643	HP_Nich0305F	CACCCGGTTGTTGATCTTTT	549	F
			HP_Nich0305R	TCACTGCCATCGCATAACTC		R
TPE Gauthier	G/T	TPEGAU_1014/1106479	SDTP1012-1014L	GCGCAAACGTGAAGATATGA	729	F
			SDTP1012-1014R	TCTCAGTGATGCAGGAGGTG		R
TPE Samoa D	C/A	TPESAMD_0543/586985	SamoaD_586985_F	AAGATTGCTCGGATGTGCAG	583	F
			SamoaD_586985_R	TGCATATCAACGCAGAGCAG		R
	G/T	upstream of	SamoaD_1132692_F	ATATTTGGCGGTGGGATAGC	538	F
		TPESAMD_1035/1132692	SamoaD_1132692_R	GGTCTGAGCAAACAGGGTGT		R
TPE Fribourg-Blanc	A/T	TPFB_0294/309284	TPI_23B-24A-F	GCGGAGGTACGATGCTAAAG	607	F
			TPI_23B-24A-R	TCGGCATGACTCTTCTTGTG		R
	G/A	TPFB_0399/425294	FrBl_425294_F	GTGCAGAAGTCTGTGCTTGC	489	F
			FrBl_425294_R	CGACGGTTTAGGGAAAATGA		R
	G/A	TPFB_0567/618041	FrBl_618041_F	CGCAATGAGCAGGACTTTTC	508	F
			FrBl_618041_R	GGGAATGTGCGTAAGATTGC		R
	C/A	TPFB_0760/825786	SDTP0760L	ACGTAGGTGATGACGGAAGG	659	F
			SDTP0760R	GCGTTCTGAGGGAGAGAAGA		R
	A/C	TPFB_0884/965104	FrBl_965104_F	AACTGAGTACGCGCCAATAC	517	F
			FrBl_965104_R	TGTGCTCCGTGTTGAATATG		R
TEN Bosnia A	A/T	TENBA_0126/148519	cdc_TP0126-127_Fseq	GTGCAGCTCCCCACACTC	1258	F
			HP_SS0126aR	GCCAACATCTTATGGGTTGC		R
a in red - allele present in the corresponding reference genome
