# Supplementary material for: A Retrospective Study on Genetic Heterogeneity within Treponema Strains: Subpopulations Are Genetically Distinct in a Limited Number of Positions
Source: PLoS Negl Trop Dis. 2015 Oct 5;9(10):e0004110. doi: 10.1371/journal.pntd.0004110 (PMC4593590; doi:10.1371/journal.pntd.0004110)
Supplement: S5 Table — (XLS) [file pntd.0004110.s005.xls]

## Sheet: TableS5
S5 Table. List of primers used for DNA amplification and Sanger sequencing of selected intrastrain heterogeneous sites in four different TPA SS14 DNA preparations.
Treponema.pallidum strain	Major/minor allelea	Gene/Genome position	Primer	Primer sequence (5'-->3')	Amplicon size (bp)	Orientation
TPA SS14	G/C	TPASS_20117/135108	SDTP0116-0117L	AAAAATGGTACAGGCGTTGC	849	F
			SDTP0116-0117R	ACGTGATGTCTTCCGCTCTT		R
	A/G	TPASS_20117/135261	HP_SS0116F	GCGCCTACACATGAAGGTTT	661	F
			HP_SS0116R	AACGCGTCTTTGCTACCACT		R
	C/T	TPASS_20341/364888	SS14_364888_F	GCTAAAATCCGCCCATGAAG	381	F
			SS14_364888_R	CACCTGCAATACCACACGAA		R
	T/C	TPASS_20402/428628	SS14_428628_F	CGACGGTAAAACTGATGAGC	382	F
			SS14_428628_R	ATAAGGGCAATGACCGACAC		R
	G/T	TPASS_20402/428930	HP_SS0402F	CGGACAACGTCTGGGTATTT	645	F
			HP_SS0402R	ACTATGCGCACTGCCTCTTT		R
	T/C	TPASS_20971/1056002	EX11F	CTAATGGCTCGCTCCAGAAC	586	F
			EX11R	CCAGGGGAGTGAAGAATGAA		R
a in red - allele present in the corresponding reference genome
